# Supplementary material for: Red Blood Cells’ Thermodynamic Behavior in Neurodegenerative Pathologies and Aging
Source: Biomolecules. 2021 Oct 12;11(10):1500. doi: 10.3390/biom11101500 (PMC8534019; doi:10.3390/biom11101500)
Supplement: Supplementary file 1 [file biomolecules-11-01500-s001.zip]

Archive with 1 entries (1 files):
- biomolecules-1385305-supplementary.pdf
